# Supplementary material for: Potential Involvements of Cilia-Centrosomal Genes in Primary Congenital Glaucoma
Source: Int J Mol Sci. 2024 Sep 18;25(18):10028. doi: 10.3390/ijms251810028 (PMC11431959; doi:10.3390/ijms251810028)
Supplement: Supplementary file 1 [file ijms-25-10028-s001.zip]

Archive with 6 entries (6 files):
- Copy of Revised Table S3_CEP164 reported phenotypes.xlsx
- Copy of Revised Table S4_INPP5E reported phenotypes.xlsx
- Figure S1_Common Variants.pdf
- Figure S2_LD plots.pdf
- Revised Table S1_Hardy-Weinberg Analysis.xlsx
- Table S2_Co-occurrence.xlsx
