# Supplementary material for: Potential Involvements of Cilia-Centrosomal Genes in Primary Congenital Glaucoma
Source: Int J Mol Sci. 2024 Sep 18;25(18):10028. doi: 10.3390/ijms251810028 (PMC11431959; doi:10.3390/ijms251810028)
Supplement: Supplementary file 1 [file ijms-25-10028-s001.zip › Copy of Revised Table S3_CEP164 reported phenotypes.xlsx]

## Sheet: Sheet1
Table S3: Details of pathogenic variants reported in CEP164 and their associated phenotypes [Reference 60]
Chromosomal position	cDNA change	Amino acid change	REVEL score	Reported phenotype
Chr11:117338618A/C	c.32A>C	p.Q11P	0.575	Nephronophthisis-related ciliopathy
Chr11: 117351932del	c.347del	p.K116Rfs*22	NA	Peritonium tumour
				Oesophageal Squamous Cell Carcinoma
				Colorectal cancer
Chr11: 117351942A/G	c.347A>G	p.K116R	NA	Peritonium tumour
				Oesophageal Squamous Cell Carcinoma
				Colorectal cancer
Chr11:117344234C/T	c.151C>T	p.R51*	0	Nephronophthisis-related ciliopathy
				Senior-Loken syndrome
Chr11:117351872C/T	c.277C>T	p.R93W	0.624	Nephronophthisis-related ciliopathy
				Senior-Loken syndrome
Chr11:117361893G/A	c.452G>A	p.R151Q	0.177	Nephronophthisis
Chr11: 117361989T/A	c.548T>A	p.M183K	0.18	Schizophrenia
Chr11:117373818C/T	c.1220C>T	p.S407F	0.128	Pancreatic cancer
Chr11: 117375786C/T	c.1312C>T	p.R438W	0.1	Colorectal cancer; Cancer
Chr11: 117375787G/A	c.1313G>A	p.R438Q	0.05	Colorectal cancer
Chr11: 117381729C/T	c.1438C>T	p.R480W	0.04	Schizophernia
Chr11:117381864C/T	c.1573C>T	p.Q525*	0	Nephronophthisis-related ciliopathy
Chr11:117387204C/T	c.1726C>T	p.R576*	0	Nephronophthisis-related ciliopathy
				Senior-Loken syndrome
				Primary ciliary dyskinesis
				Motile ciliary defects
Chr11:117395141G/T	c.2863G>T	p.E955*	0	Nephronopthisis
Chr11: 117395553A/G	c.2920A>G	p.T974A	0.04	Language impairment
Chr11:117395688C/T	c.3055C>T	p.Q1019*	0	Oral-facial-digital syndrome
				Senior-Loken syndrome
Chr11:117409017G/A	c.3737G>A	p.R1246Q	0.058	Nephronophthisis
Chr11:117409870G/A	c.4001G>A	p.W1334*	0	Bardet-Biedl syndrome
Chr11:117411859C/T	c.4228C>T	p.Q1410*	0	Pancreatic cancer
				Primary ciliary dyskinesis
				Nephronophthisis
				Cardiovascular disease trait
				Motile ciliary defects
Chr11:117412168A/G	c.4383A>G	p.*1461Wext*57	NA	Nephronophthisis-related ciliopathy
Chr11:117351788A/T	c.195-2A>T	NA	NA	Joubert syndrome
Chr11:117338583AGTCATGGCT/A	c.-2_7del	NA	NA	Senior-Loken syndrome
Chr11:117381770G/GC	c.1481dup	p.P495Sfs*43	NA	Nephronophthisis
Chr11:117393042A/AGG	c.2535_2536dup	p.E846Gfs*10	NA	Oral-facial-digital syndrome
Chr11:117408032+1_117410828-1del	ex.29-30 del	NA	NA	Bardet-Biedl syndrome
