# Supplementary material for: Potential Involvements of Cilia-Centrosomal Genes in Primary Congenital Glaucoma
Source: Int J Mol Sci. 2024 Sep 18;25(18):10028. doi: 10.3390/ijms251810028 (PMC11431959; doi:10.3390/ijms251810028)
Supplement: Supplementary file 1 [file ijms-25-10028-s001.zip › Copy of Revised Table S4_INPP5E reported phenotypes.xlsx]

## Sheet: Sheet1
Table S4: Details of pathogenic variants reported in INPP5E and their associated phenotypes [Reference 60]
Chromosomal position	cDNA change	Amino acid change	REVEL score	Reported phenotype
Chr9: 136439116C/A	c.304 G>T	p.D102Y	0.16	Retinitis pigmentosa
Chr9:136434828G/A	c.848C>T	p.A283V	0.753	Leber congenital amaurosis
				Joubert syndrome
Chr9:136434820C/T	c.856G>A	p.G286R	0.833	Joubert syndrome
				Neurodevelopmental disorder
Chr9:136434801C/T	c.875G>A	p.R292H	0.605	Ataxia
Chr9:136434769C/T	c.907G>A	p.V303M	0.711	Joubert syndrome
				Pituitary stalk interruption syndrome
				Joubert syndrome with retinal dystrophy
Chr9:136434762G/A	c.914C>T	p.T305I	0.955	Retinal degeneration
				Retinitis pigmentosa
Chr9:136434754T/C	c.922A>G	p.M308V	0.679	Ataxia
Chr9:136434127G/A	c.944C>T	p.P315L	0.556	Joubert syndrome
				Retinitis pigmentosa
Chr9:136434050C/T	c.1021G>A	p.G341S	0.54	Joubert syndrome
Chr9:136434047A/G	c.1024T>C	p.C342R	0.75	Joubert syndrome
Chr9:136433279C/G	c.1035G>C	p.R345S	0.542	Joubert syndrome
Chr9:136433278G/A	c.1036C>T	p.R346W	0.73	Retinal disease, syndromic
Chr9:136433250G/A	c.1064C>T	p.T355M	0.787	Joubert syndrome
Chr9:136433241G/A	c.1073C>T	p.P358L	0.616	Retinitis pigmentosa
				Retinal disease
Chr9:136433220G/A	c.1094C>T	p.S365L	0.749	Retinal degeneration
Chr9:136433182G/A	c.1132C>T	p.R378C	0.845	Joubert syndrome
				Retinal disease
Chr9:136433181C/T	c.1133G>A	p.R378H	0.756	Leber congenital amaurosis
Chr9:136433160C/T	c.1154G>A	p.C385Y	0.926	Joubert syndrome
Chr9:136433073C/A	c.1162G>T	p.V388L	0.722	Joubert syndrome
Chr9:136432986A/G	c.1249T>C	p.S417P	0.893	Joubert syndrome
Chr9:136432958G/T	c.1277C>A	p.T426N	0.794	Joubert syndrome
Chr9:136432562C/T	c.1304G>A	p.R435Q	0.93	Joubert syndrome
Chr9:136432563G/C	c.1303C>G	p.R435G	0.984	Joubert syndrome
Chr9:136432563G/A	c.1303C>T	p.R435W	0.951	Joubert syndrome with nephropathy
Chr9:136432491G/A	c.1375C>T	p.R459C	0.641	Vascular Malformations, Enlarged Kidney, Macrodactyly
Chr9:136431985G/A	c.1388C>T	p.A463V	0.194	Joubert syndrome
Chr9:136431980C/T	c.1393G>A	p.V465I	0.514	Retinal degeneration
				Joubert syndrome
Chr9:136431971G/A	c.1402C>T	p.R468C	0.929	Retinal degeneration
				Retinal disease
Chr9:136431953A/G	c.1420T>C	p.W474R	0.9	Joubert syndrome
Chr9:136431947C/T	c.1426G>A	p.G476R	0.974	Joubert syndrome
Chr9:136431917G/A	c.1456C>T	p.R486C	0.691	Retinal degeneration
				Retinitis pigmentosa
				Retinal disease
				Joubert syndrome
				Ataxia
Chr9:136431905C/A	c.1468G>T	p.D490Y	0.561	Joubert syndrome
Chr9:136431838C/T	c.1535G>A	p.R512Q	0.676	Joubert syndrome
Chr9:136431839G/A	c.1534C>T	p.R512W	0.355	Joubert syndrome
Chr9:136431830G/A	c.1543C>T	p.R515W	0.366	Joubert syndrome
				Retinitis pigmentosa
Chr9:136431102C/G	c.1565G>C	p.G522A	0.891	Joubert syndrome
Chr9:136431090G/A	c.1577C>T	p.P526L	0.458	Joubert syndrome
				Retinal disease
				Retinal degeneration
Chr9:136431067A/C	c.1600T>G	p.Y534D	0.962	Joubert syndrome
Chr9:136431038G/C	c.1629C>G	p.Y543*		Joubert syndrome
				Retinal disease
				Macular and cone/cone-rod dystrophy
Chr9:136430411G/C	c.1668C>G	p.D556E	0.937	Leber congenital amaurosis
Chr9:136430410G/A	c.1669C>T	p.R557C	0.903	Retinitis pigmentosa
Chr9:136430409C/T	c.1670G>A	p.R557H	0.867	Retinal degeneration
Chr9:136430395T/C	c.1684A>G	p.S562G	0.743	Joubert syndrome
Chr9:136430391C/T	c.1688G>A	p.R563H	0.814	Joubert syndrome
Chr9:136430341T/C	c.1738A>G	p.K580E	0.787	Joubert syndrome
Chr9:136430326G/A	c.1753C>T	p.R585C	0.922	Joubert syndrome
				Retinitis pigmentosa
				Joubert syndrome with retinal dystrophy
Chr9:136430325C/T	c.1754G>A	p.R585H	0.912	Joubert syndrome
				Retinal disease
				Retinal degeneration
				Developmental disorder
				Leber congenital amaurosis
				Retinitis pigmentosa
Chr9:136430316T/C	c.1763A>G	p.Y588C	0.765	Intellectual disability
Chr9:136430279G/C	c.1800C>G	p.D600E	0.601	Retinal degeneration
Chr9:136429775T/A	c.1835A>T	p.E612V	0.434	Joubert syndrome
Chr9:136429748C/T	c.1862G>A	p.R621Q	0.759	Joubert syndrome
				Retinitis pigmentosa
				Retinal degeneration
				Leber congenital amaurosis
Chr9:136429749G/A	c.1861C>T	p.R621W	0.751	Leber congenital amaurosis
				Retinal disease
				Retinal degeneration
				Joubert syndrome
Chr9:136429731G/A	c.1879C>T	p.Q627*	0	MORM syndrome
				Ciliopathy disorder
Chr9:136429713G/A	c.1897C>T	p.Q633*	0	MORM syndrome
Chr9:136429689A/G	c.1921T>C	p.C641R	0.773	Joubert syndrome
Chr9:136438946AC/A	c.473delG	p.G158Vfs*40	NA	Joubert syndrome
Chr9:136438749TGC/T	c.669_670del	p.Q224Afs*65	0	Joubert syndrome
Chr9:136432477AC/A	c.1387+1delG			Joubert syndrome
Chr9:136430318CA/C	c.1760delT	p.V587Gfs*7	NA	Joubert syndrome
				Retinal disease
				Retinal degeneration
Chr9:136430291CCTCA/C	c.1784_1787del	p.V595Gfs*21	0	Joubert syndrome
Chr9:136429711CTG/C	c.1897_1898del	p.Q633Efs*64	0	Joubert syndrome
Chr9:136438946A/AC	c.473dupG	p.N159*	NA	Retinal degeneration
Chr9:136438719A/AG	c.700dupC	p.L234Pfs*56	NA	Joubert syndrome
Chr9:136431829CGCATCTCCCG/CACATCTCCCA	c.1534_1543del10ins10	p.R512W and R515W	NA	Joubert syndrome
Chr9:136434106_136434128del	c.943_965 dup	NA	NA	Retinal degeneration
Chr9:136438674C>T+Chr9:136430292G>C	c.746C>T and c.1787G>C	p.S249F and p.R596T	NA	Retinal degeneration
