# Supplementary material for: Potential Involvements of Cilia-Centrosomal Genes in Primary Congenital Glaucoma
Source: Int J Mol Sci. 2024 Sep 18;25(18):10028. doi: 10.3390/ijms251810028 (PMC11431959; doi:10.3390/ijms251810028)
Supplement: Supplementary file 1 [file ijms-25-10028-s001.zip › Revised Table S1_Hardy-Weinberg Analysis.xlsx]

## Sheet: Sheet1
Table S1:Hardy-Weinberg analysis of common variants of CEP164 and INPP5E in normal controls.
Gene	Marker	Name	Position	ObsHET	PredHET	Hwpval	MAF	Alleles
CEP164	3	rs573801	117209268	0.27	0.253	0.0048	0.149	C:T
CEP164	32	rs2305826	117241760	0.466	0.499	0.0065	0.474	T:A
CEP164	46	rs59763167	117252491	0.101	0.11	0.0035	0.058	C:G
CEP164	49	rs2305829	117257876	0.309	0.326	0.0342	0.205	G:T
CEP164	61	rs478693	117263103	0.295	0.312	0.0344	0.193	T:C
CEP164	66	rs512520	117263616	0.308	0.294	0.05	0.179	T:G
CEP164	83	rs2305830	117266312	0.377	0.376	0.99	0.251	C:G
CEP164	94	rs573455	117267884	0.481	0.494	0.2567	0.447	A:G
CEP164	111	rs61995733	117279712	0.107	0.112	0.0856	0.06	C:T
CEP164	125	rs521099	117282979	0.312	0.323	0.1726	0.203	C:G
INPP5E	3	rs4451431	136430228	0.215	0.223	0.1546	0.128	C:T
INPP5E	4	rs33982662	136430285	0.228	0.238	0.1037	0.138	C:A
INPP5E	5	rs10870182	136430288	0.219	0.227	0.1712	0.131	C:T
INPP5E	8	rs10870188	136431852	0.227	0.233	0.2547	0.135	G:A
INPP5E	15	rs10870194	136432582	0.375	0.407	0.0012	0.284	A:G
INPP5E	16	rs34936112	136432610	0.24	0.25	0.0972	0.147	G:A
INPP5E	17	rs34302850	136432612	0.24	0.25	0.1323	0.146	A:G
INPP5E	18	rs10781542	136432987	0.407	0.425	0.0815	0.306	A:G
INPP5E	21	rs73566945	136433147	0.11	0.118	0.0157	0.063	G:A
ObsHET = Observed heterozygosity; PredHET = Predicted heterozygosity; Hwpval = Hardy-Weinberg equilibrium p-value; MAF = Minor allele frequency
