# Supplementary material for: Potential Involvements of Cilia-Centrosomal Genes in Primary Congenital Glaucoma
Source: Int J Mol Sci. 2024 Sep 18;25(18):10028. doi: 10.3390/ijms251810028 (PMC11431959; doi:10.3390/ijms251810028)
Supplement: Supplementary file 1 [file ijms-25-10028-s001.zip › Table S2_Co-occurrence.xlsx]

## Sheet: Sheet1
Table S2: Co-occurring rare heterozygous variants in CEP164, INPP5E and PCG-associated genes in the present study
PCG ID	CEP164	INPP5E	CYP1B1	LTBP2	TEK	MYOC
PCG23	-	p.V212G	-	-	-	p.Y235H
PCG42A	p.R1392Q	-	-	p.C1222F	-	-
PCG241A	p.T1332I	-	-	-	p.G743A	-
PCG339	p.R1125Q	-	p.R368H	-	-	-
PCG351	p.V843M	-	-	-	p.Y285X	-
